# Supplementary material for: Molecular Mechanism: Inhibition of Fusarium oxysporum T-2 Toxin Synthesis by Surfactin in Dried Fish: Induction of Yap1 Nucleation by ROS Accumulation
Source: Molecules. 2024 Nov 15;29(22):5402. doi: 10.3390/molecules29225402 (PMC11597049; doi:10.3390/molecules29225402)
Supplement: Supplementary file 1 [file molecules-29-05402-s001.zip]

Archive with 1 entries (1 files):
- molecules-3252030-supplementary.pdf
